# Supplementary material for: What Is Hidden in Patients with Unknown Nephropathy? Genetic Screening Could Be the Missing Link in Kidney Transplantation Diagnosis and Management
Source: Int J Mol Sci. 2024 Jan 24;25(3):1436. doi: 10.3390/ijms25031436 (PMC10855929; doi:10.3390/ijms25031436)
Supplement: Supplementary file 1 [file ijms-25-01436-s001.zip]

Archive with 1 entries (1 files):
- ijms-2811632-supplementary.pdf
